# Supplementary material for: COVID-19 Vaccine Acceptance among Low- and Lower-Middle-Income Countries: A Rapid Systematic Review and Meta-Analysis
Source: Vaccines (Basel). 2022 Mar 11;10(3):427. doi: 10.3390/vaccines10030427 (PMC8950670; doi:10.3390/vaccines10030427)
Supplement: Supplementary file 1 [file vaccines-10-00427-s001.zip]

Archive with 1 entries (1 files):
- vaccines-1610997-supplementary.pdf
